# Supplementary material for: Trajectory pattern of serially measured acute kidney injury biomarkers in critically ill patients: a prospective observational study
Source: Ann Intensive Care. 2024 Jun 6;14:84. doi: 10.1186/s13613-024-01328-9 (PMC11156822; doi:10.1186/s13613-024-01328-9)
Supplement: Supplementary file 3 — Supplementary Material 3. [file 13613_2024_1328_MOESM3_ESM.xlsx]

## Sheet: raw_data
Pt#	Age	Sex	MAKEs	Death	ICU_stay	Hosp_stay	AKI_day1	Stage_day1	AKI_day7	Stage_day7	Dialysis_needed	Sepsis	Shock	UTI	Surgery	CKD	APACHE_II	SOFA	sCr_0h	sCr_12h	sCr_24h	sCr_48h	eGFR_0h	eGFR_12h	eGFR_24h	eGFR_48h	NGAL_0h	NGAL_12h	NGAL_24h	NGAL_48h	uL_FABP_0h	uL_FABP_12h	uL_FABP_24h	uL_FABP_48h
1	77	1	0	0	2	181	0	0	0	0	0	0	0	0	1	0	31	9	0.42	0.62	0.89	0.57	144.06	94.0811	63.3499	103.146	362	619	302	147	13.3	17.6	3040	55.4
2	54	0	1	0	8	91	1	1	1	2	0	0	0	0	1	0	17	6	1.08	0.79	1.21	1.59	41.9453	59.0534	37.0409	27.4739	44	30	72	49	128	13.3	36.1	150
3	28	0	0	0	2	2	0	0	0	0	0	0	0	0	0	0	17	4	0.54	0.62	0.74	0.59	108.112	92.947	76.59	98.1295	33	47	NA	112	NA	16.8	4.9	2.3
4	79	0	0	0	29	29	1	2	1	3	0	1	1	0	0	0	39	10	0.81	0.87	0.91	1.01	51.5163	47.6423	45.3561	40.4669	271	309	347	400	1910	1040	645	505
5	63	1	0	0	4	29	0	0	0	0	0	0	0	0	1	0	11	2	0.64	0.75	0.73	0.8	96.2565	80.9234	83.352	75.4068	108	130	107	139	13.9	13.1	15.8	18.1
6	65	1	0	0	2	192	0	0	0	0	0	0	0	0	1	0	13	0	0.64	0.57	0.57	0.51	95.397	108.285	108.285	122.296	67	86	109	110	8.6	14.9	14.4	13.3
7	60	1	0	0	5	123	0	0	0	0	0	0	0	0	1	0	13	4	0.82	0.79	0.76	0.72	74.432	77.5297	80.8839	85.8125	66	41	40	47	40.9	16.1	14.6	8.2
8	68	1	0	0	7	124	0	0	0	0	0	0	0	0	1	1	26	5	0.89	1.27	1.34	1.27	65.6506	44.4949	41.9584	44.4949	66	117	94	86	46.8	18.3	20.3	14.9
9	59	0	0	0	4	13	0	0	0	0	0	0	0	0	0	0	12	5	0.62	0.54	NA	NA	75.0473	87.2917	NA	NA	48	75	NA	NA	4.2	3.7	NA	NA
10	29	0	0	0	4	9	1	1	0	0	0	0	0	0	0	0	13	6	0.72	0.49	0.47	NA	78.1297	119.032	124.584	NA	53	42	58	NA	2.7	10.6	3	NA
11	50	1	0	0	5	32	1	1	0	0	0	0	0	0	0	0	10	1	1.07	0.82	0.69	0.58	58.6208	78.4305	94.7319	114.553	427	455	357	388	108	164	256	289
12	68	0	1	0	11	78	1	2	1	2	0	1	1	1	1	0	26	8	1.24	1.2	1.12	1.17	33.753	34.9858	37.7287	35.9684	764	550	637	523	132	73	35.3	41.6
13	61	1	1	0	2	2	1	3	1	1	0	0	0	0	0	0	15	9	2.91	2.79	1.88	NA	18.5316	19.4053	29.8871	NA	276	195	135	NA	44.9	7.6	12.2	NA
14	57	0	0	0	2	83	1	1	1	2	0	1	1	0	0	0	12	8	1.13	1.24	1.27	1.11	39.3045	35.5064	34.5899	40.0799	670	318	554	313	56.5	39.2	17.1	24.7
15	78	1	0	0	4	8	0	0	0	0	0	1	1	1	0	1	16	6	1.89	1.91	1.73	1.63	27.6899	27.3729	30.5034	32.5565	470	601	581	568	15.5	544	148	84.4
16	50	1	0	0	5	14	0	0	0	0	0	0	0	0	0	0	5	4	0.65	0.72	0.72	0.56	101.128	90.4223	90.4223	119.036	91	51	90	62	2.8	3.3	4.5	6.4
17	71	0	0	0	9	142	0	0	0	0	0	1	1	1	0	1	14	8	0.68	0.68	0.77	0.82	64.3236	64.3236	56.1454	52.411	119	77	84	89	24	46.1	47.6	42.2
18	82	1	1	0	10	83	1	1	1	3	0	0	0	0	0	1	25	7	1.98	2.42	2.76	3.14	25.9409	20.8278	18.0378	15.6638	519	547	702	589	996	2500	449	467
19	57	1	0	0	3	11	1	2	0	0	0	0	0	0	0	0	24	6	2.42	1.38	NA	0.86	23.1191	42.7403	NA	71.7009	309	319	222	212	94.2	15.4	12.9	12.2
20	74	0	1	0	6	133	0	0	0	0	0	0	0	0	1	1	19	4	0.97	0.96	0.85	0.75	43.0971	43.5885	49.7958	57.1031	62	130	119	159	3260	58.9	121	45.1
21	71	1	0	0	4	12	1	1	0	0	0	0	0	0	0	0	9	1	1.25	0.98	0.85	0.85	44.7168	58.3565	68.1877	68.1877	226	232	302	242	67.5	84.9	80.2	30.8
22	63	1	1	0	5	19	1	3	1	1	0	0	0	0	0	0	11	5	3.74	3.48	2.83	2.03	13.9531	15.0974	18.9294	27.2264	391	285	196	186	44.3	14.9	22.6	62
23	77	1	0	0	4	20	1	1	0	0	0	1	1	0	0	1	9	5	1.35	NA	1.01	0.92	40.16	NA	55.1634	61.0935	1090	929	640	371	4.1	4.6	6.4	7.8
24	53	0	0	0	2	2	0	0	0	0	0	0	0	0	0	0	8	3	0.71	0.65	0.51	0.64	66.7271	73.494	95.8291	74.7512	29	30	65	59	3.1	1.9	NA	NA
25	89	0	0	0	3	11	0	0	0	0	0	0	0	0	0	1	13	1	0.88	0.74	NA	NA	45.4681	54.9581	NA	NA	50	58	NA	NA	15.7	12.4	NA	NA
26	71	0	0	0	4	16	0	0	0	0	0	0	0	0	1	0	17	1	0.5	0.51	0.59	0.58	90.0455	88.1157	75.1316	76.5499	167	88	99	128	10.2	17.4	7.4	8.9
27	64	1	0	0	8	8	1	3	0	0	0	1	1	0	0	0	15	6	2.69	2.91	2.64	2.2	19.9195	18.278	20.3326	24.8209	1300	1300	1300	1300	33.4	50.5	20.1	36.5
28	63	1	0	0	4	10	1	1	0	0	0	1	1	0	0	0	7	12	1.43	0.98	0.82	0.75	39.9442	60.3934	73.3971	80.9234	553	425	248	253	1030	195	99.5	17.4
29	59	0	0	0	9	43	0	0	0	0	0	0	0	0	1	0	13	2	0.52	0.53	0.45	0.42	90.9712	89.0951	106.561	114.915	31	52	50	80	20.5	12.5	8	5.9
30	83	0	0	0	2	138	0	0	0	0	0	0	0	0	0	1	21	3	0.94	0.87	NA	0.83	43.1588	46.9717	NA	49.4538	97	70	91	102	14.2	1.9	4.5	4.6
31	50	0	0	0	2	37	0	0	0	0	0	0	0	0	1	0	13	3	0.53	0.52	0.41	0.37	93.4295	95.3969	123.725	138.43	56	47	33	33	3.6	3.9	2.1	2.6
32	82	1	0	0	3	23	1	1	0	0	0	0	0	0	0	1	16	3	1.94	1.34	NA	0.88	26.5266	39.7635	NA	62.9902	101	77	64	87	82.2	22.9	41.4	59.7
33	83	1	1	1	18	67	1	3	1	3	1	0	0	0	1	0	22	10	1.23	1.86	1.53	1.29	43.5181	27.6808	34.2747	41.3087	254	773	769	1060	33600	43700	85500	80500
34	62	1	0	0	3	6	1	1	0	0	0	0	0	0	0	0	20	10	1.2	1.12	1.07	1.03	48.614	52.4253	55.1111	57.4568	121	161	133	155	6.2	27.5	40.5	84.7
35	82	1	0	0	19	48	1	2	1	1	0	0	0	0	0	0	23	8	1.73	1.29	1.16	0.86	30.0687	41.4526	46.5608	64.5945	364	203	255	230	18.6	41.7	157	47.5
36	63	1	0	0	3	175	0	0	0	0	0	0	0	0	1	1	15	3	2.33	2.12	1.98	2.11	23.4155	25.9645	27.9795	26.0991	547	456	316	438	72.6	51.5	28.2	49.2
37	61	1	0	0	6	57	1	1	1	1	0	0	0	0	1	0	15	9	1.2	1.03	1.42	1.46	48.8414	57.7256	40.6264	39.4103	58	74	136	69	14	16.6	24	72.5
38	60	1	0	0	12	64	1	1	1	3	1	1	1	0	0	1	14	5	1.84	1.36	1.36	0.77	30.7441	42.7938	42.7938	79.7355	659	1300	1300	1280	648	NA	NA	388
39	75	1	1	1	19	26	1	3	1	3	1	0	0	0	0	1	14	9	0.97	1.01	1.28	1.4	58.0939	55.5817	42.8915	38.8862	76	88	108	121	1040	1090	976	10600
40	79	1	1	1	11	231	1	3	0	0	1	1	1	0	0	1	25	15	3.18	2.18	1.71	1.41	15.6145	23.6	30.7812	38.0134	857	660	938	491	33.8	37.8	35.8	63
41	78	0	0	0	2	8	0	0	0	0	0	0	0	0	0	0	22	4	0.51	0.45	NA	NA	85.7696	98.3559	NA	NA	114	61	NA	NA	143	14.3	NA	NA
42	64	1	1	0	22	59	0	0	0	0	0	0	0	0	0	0	27	15	0.77	0.93	0.77	0.7	78.2721	63.666	78.2721	86.8742	413	409	381	371	58.9	75.4	78	65.9
43	57	1	1	1	40	88	1	1	1	3	1	0	0	0	0	0	18	5	1.38	1.27	1.27	1.47	42.7403	46.8063	46.8063	39.886	129	364	1130	821	247	573	307	278
44	71	1	0	0	3	11	0	0	0	0	0	0	0	0	1	0	24	5	0.93	0.99	0.82	0.76	61.7974	57.7119	70.9216	77.0691	62	207	158	146	36.9	5.6	8.4	1.6
45	32	1	0	0	3	69	0	0	0	0	0	0	0	0	1	0	17	7	1.03	0.91	0.89	0.83	69.4672	79.5486	81.5063	87.9736	266	434	504	379	208	85.9	36.9	63.4
46	63	1	0	0	6	175	0	0	0	0	0	0	0	0	1	1	14	4	1.81	1.92	2.04	2.01	30.8667	28.9374	27.0804	27.5229	129	141	165	273	601	96.6	46.4	33.8
47	64	1	0	0	8	92	0	0	1	1	0	0	0	0	0	1	22	5	1.23	1.41	1.93	1.89	46.8891	40.3815	28.6437	29.3075	246	324	452	363	33.6	41.8	52.8	92.6
48	76	0	0	0	15	78	0	0	0	0	0	0	0	0	1	0	25	4	0.37	0.51	NA	0.44	122.755	86.4114	NA	101.558	89	52	73	89	3.9	33.9	58.1	51.9
49	39	0	1	0	2	12	1	1	0	0	0	0	0	0	1	0	6	7	0.59	0.49	0.5	NA	89.2275	109.329	106.939	NA	39	46	49	40	NA	NA	NA	NA
50	81	0	0	0	13	219	1	2	0	0	0	0	0	0	0	1	26	8	2.79	2.61	2.46	2.19	13.2197	14.2202	15.1715	17.2292	142	148	127	89	121	169	283	586
51	65	1	0	0	9	99	0	0	0	0	0	0	0	0	1	0	21	7	0.77	0.79	0.73	0.59	77.9246	75.769	82.6077	104.276	63	80	78	65	74.8	22.9	21.4	52.3
52	56	0	0	0	2	69	0	0	0	0	0	0	0	0	1	0	13	2	0.4	0.39	0.41	0.43	123.045	126.5	119.765	113.685	49	31	33	NA	12.1	9.9	5.6	NA
53	43	1	0	0	10	67	0	0	0	0	0	0	0	0	1	0	12	11	1.02	1.44	1.46	1.17	64.5042	44.2331	43.5707	55.5138	55	170	311	241	282	253	260	375
54	82	1	1	0	5	37	0	0	1	1	0	0	0	0	1	0	21	6	0.97	1.47	NA	1.26	56.6251	35.9329	NA	42.5336	371	846	555	746	1260	1020	376	136
55	55	1	0	0	3	38	1	3	1	1	0	0	0	0	0	0	18	10	1.23	0.81	0.71	0.65	48.9735	77.3455	89.339	98.3989	39	40	35	NA	7180	785	102	NA
56	79	0	0	0	3	7	0	0	0	0	0	0	0	0	0	0	12	2	0.6	0.53	0.51	NA	71.5368	81.935	85.4566	NA	97	79	83	91	4.2	6.4	15	3.9
57	61	1	0	0	2	5	0	0	0	0	0	0	0	0	0	0	14	3	0.59	0.59	0.53	0.55	106.194	106.194	119.414	114.671	62	46	28	NA	46.2	3	3	NA
58	30	0	0	0	4	32	0	0	0	0	0	0	0	0	1	0	7	5	0.91	0.7	0.66	0.56	59.8854	79.7949	85.1003	101.858	81	80	64	86	17.8	16.9	9.6	6.5
59	22	1	1	0	6	121	1	1	1	2	0	0	0	0	1	0	22	15	1.51	1.52	1.47	1.63	50.9009	50.5347	52.4181	46.8159	149	186	176	303	156	64100	28900	7470
60	61	1	1	1	17	30	1	1	1	1	0	0	0	0	0	0	32	8	1.51	1.96	1.88	1.91	37.9849	28.5551	29.8871	29.3739	80	44	70	91	77.2	18.2	8.1	7.1
61	71	1	0	0	3	24	0	0	0	0	0	0	0	0	0	1	26	7	1.69	1.65	1.75	1.68	32.1501	33.0037	30.9462	32.3595	108	95	NA	NA	2950	25.4	NA	NA
62	27	1	0	0	2	24	0	0	0	0	0	0	0	0	1	0	9	1	0.72	0.76	NA	0.7	107.914	101.716	NA	111.292	53	52	48	85	31.4	6.3	5.2	10.4
63	41	0	0	0	2	41	0	0	0	0	0	0	0	0	1	1	9	12	0.56	0.66	0.68	0.6	93.1235	77.803	75.303	86.3535	51	51	57	77	77.6	8.1	3	16.9
64	62	1	0	0	8	92	0	0	0	0	0	0	0	0	0	0	13	9	0.77	0.63	0.6	0.67	78.9886	98.38	103.774	91.9728	95	99	203	80	3.1	18.8	100	5.2
65	55	1	0	0	29	38	1	2	1	1	0	0	0	0	0	0	12	11	0.54	0.46	0.44	0.57	120.525	143.635	150.793	113.603	318	305	376	680	106	101	195	143
66	66	1	0	0	2	98	1	2	1	2	0	0	0	0	1	0	19	8	0.79	0.76	0.61	NA	75.4377	78.7014	100.102	NA	249	239	199	NA	49.9	43.2	31.5	NA
67	68	1	1	1	8	37	0	0	0	0	0	0	0	0	0	0	13	3	0.53	0.47	0.57	0.51	115.748	132.007	106.892	120.723	99	64	50	58	45.4	7.5	3.6	4.8
68	63	1	1	1	9	40	0	0	0	0	1	0	0	0	1	1	12	6	1.56	2.14	2.77	2.5	36.3172	25.6991	19.3784	21.6793	415	640	725	447	9.3	7.4	4.8	4.3
69	24	1	0	0	9	39	0	0	0	0	0	0	0	0	1	0	21	7	0.87	1.16	0.94	0.65	90.7501	66.2467	83.3833	124.84	109	89	79	85	12.2	14.3	16.5	16.5
70	49	1	1	1	3	3	1	3	NA	NA	0	0	0	0	0	0	24	8	2.9	1.77	1.48	1.41	19.8085	33.9964	41.3475	43.5983	603	397	1180	806	26.2	32.3	20.9	9.6
71	52	0	0	0	4	25	0	0	0	0	0	0	0	0	1	0	4	1	0.54	0.47	0.39	0.34	90.5137	105.361	129.22	150.147	108	105	74	108	313	21	9.7	11.7
72	24	1	0	0	6	45	1	2	0	0	0	1	1	0	0	0	27	14	3.02	2.7	2.77	2.54	23.257	26.2887	25.5628	28.1056	1020	1180	1300	795	9850	275	15.6	15.7
73	67	0	0	0	11	58	1	1	0	0	0	0	0	0	0	0	22	7	0.75	NA	NA	0.51	58.7551	NA	NA	89.5944	54	NA	NA	NA	30	NA	NA	NA
74	48	1	0	0	7	23	0	0	0	0	0	0	0	0	0	0	18	7	0.44	0.35	NA	0.41	156.801	201.407	NA	169.395	85	87	NA	88	6.8	4.7	NA	3.1
75	65	0	0	0	5	219	1	1	0	0	0	0	0	0	1	0	18	4	0.92	0.74	0.73	0.73	47.3976	60.1451	61.0471	61.0471	275	284	370	275	54.2	133	80.2	123
76	75	0	0	0	5	57	0	0	0	0	0	0	0	0	1	1	17	6	0.84	0.78	0.9	0.92	50.2507	54.4944	46.5975	45.4904	51	81	181	208	266	522	218	211
77	47	1	0	0	7	74	0	0	0	0	0	0	0	0	1	0	15	8	0.62	0.75	0.62	0.56	108.401	88.0223	108.401	121.169	36	37	58	101	87.9	19.5	132	70.2
78	65	1	0	0	31	45	1	1	0	0	0	0	0	0	1	0	10	3	0.71	0.77	0.76	0.76	85.1567	77.9246	79.047	79.047	47	37	33	37	3.6	3.3	3.2	3.1
79	61	0	1	0	8	76	0	0	1	1	0	0	0	0	0	0	16	6	0.63	0.88	0.94	1.01	73.0429	50.6748	47.1471	43.5842	71	82	88	81	39.9	15.5	11.6	4
80	53	0	1	1	2	101	1	3	0	0	1	0	0	0	0	1	22	5	4.22	0.77	0.61	1.27	9.49483	61.0602	78.7822	35.3198	782	336	195	317	127	340	333	191
81	71	0	0	0	15	105	1	2	0	0	0	0	0	0	0	0	21	14	1.37	0.99	NA	0.76	29.8925	42.6491	NA	56.9541	333	242	244	187	66	46.9	22.9	25.7
82	89	0	1	1	9	20	1	3	1	3	1	1	1	1	0	0	27	8	6.33	5.26	4.5	3.38	5.25092	6.43003	7.62705	10.4313	689	420	464	439	26.1	38.2	29.7	13.7
83	26	1	1	0	2	21	1	3	1	3	0	0	0	0	0	0	14	8	10.55	11.41	12.96	15.79	5.7845	5.30926	4.61864	3.72113	278	250	299	589	3400	1140	600	140
84	23	0	1	0	9	132	1	2	0	0	0	0	0	0	1	0	10	10	0.76	0.54	0.37	0.32	78.7082	114.391	172.989	202.766	51	44	54	38	241	126	98	67.7
85	62	1	0	0	4	4	1	2	0	0	0	0	0	0	0	0	14	0	1.1	0.59	NA	NA	53.469	105.7	NA	NA	48	71	NA	NA	3680	163	NA	NA
86	53	0	0	0	4	33	1	1	0	0	0	0	0	0	0	0	5	4	0.91	0.73	NA	NA	50.8613	64.7297	NA	NA	141	161	NA	NA	1400	500	NA	NA
87	83	0	0	0	17	45	1	3	0	0	0	1	1	0	0	0	26	16	1.76	1.8	1.96	2.06	21.731	21.2033	19.3171	18.2936	1300	1300	1300	1300	65.6	150	92	111
88	61	1	0	0	16	17	1	1	0	0	0	0	0	0	0	0	23	8	1.26	1.76	1.99	1.55	46.3027	32.1234	28.0845	36.9138	260	385	198	187	15900	2450	NA	255
89	80	1	0	0	6	42	1	1	0	0	0	0	0	0	0	0	23	14	1.3	0.97	0.93	0.78	41.3962	57.0278	59.7165	72.3875	55	73	83	114	122	28.9	21.3	29.7
90	71	0	1	1	2	2	1	1	NA	NA	1	0	1	0	1	0	31	12	1.08	1.15	2.17	1.35	38.7766	36.2019	18.0737	30.3773	58	128	378	215	NA	NA	NA	NA
91	79	1	1	0	4	11	0	0	1	1	0	0	0	0	0	0	24	11	0.77	1.12	1.29	1.44	73.6821	48.9033	41.8984	37.1479	57	119	98	66	1030	28	22.2	11.3
92	70	1	1	0	27	66	1	3	1	3	1	0	0	0	0	0	17	6	1.55	1.62	1.46	1.58	35.4843	33.8103	37.8841	34.7478	308	342	615	1020	1960	34100	NA	81100
93	79	1	0	0	9	40	0	0	1	1	0	0	0	0	0	1	22	6	1.15	1.13	1.04	1.23	47.5094	48.4301	53.0333	44.1394	213	256	152	221	14.1	11.5	14.6	7.3
94	69	1	0	0	5	69	0	0	0	0	0	0	0	0	1	1	28	8	0.98	1.03	0.85	0.87	58.837	55.7196	68.7492	67.0221	154	170	176	NA	10	26.4	52.2	NA
95	96	1	1	1	13	13	0	0	1	1	0	0	0	0	0	1	11	4	1.14	1.12	1.16	1.14	45.3561	46.2429	44.5013	45.3561	110	101	98	125	4630	88	45.1	7.7
96	68	1	0	0	8	12	1	3	1	1	1	0	0	0	0	0	20	3	4.92	3.15	NA	1.91	10.1126	16.471	NA	28.4722	372	336	NA	NA	1960	786	NA	NA
97	77	1	0	0	4	26	0	0	0	0	0	0	0	0	1	1	16	6	0.92	0.79	NA	0.82	61.0935	72.173	NA	69.2894	73	47	88	57	5	6.1	4.8	2.8
98	42	1	0	0	14	64	0	0	0	0	0	0	0	0	0	0	10	5	1.14	1.18	1.17	1.13	57.501	55.372	55.89	58.0579	32	54	58	81	17.3	31.1	18.2	34.8
99	73	1	0	0	3	3	1	1	0	0	0	0	0	0	0	0	15	5	0.86	NA	0.69	NA	66.7862	NA	84.982	NA	178	219	130	NA	1590	696	20.3	NA
100	72	0	0	0	4	55	0	0	0	0	0	0	0	0	0	0	15	3	0.49	0.48	0.4	0.39	91.689	93.7808	114.482	117.697	340	115	176	NA	11.2	12.7	11.7	NA
101	63	1	0	0	3	3	0	0	0	0	0	0	0	0	0	0	8	3	0.79	NA	NA	NA	76.4517	NA	NA	NA	73	NA	NA	NA	1.8	NA	NA	NA
102	70	0	0	0	2	73	0	0	0	0	0	0	0	0	1	0	14	4	0.5	0.47	NA	0.38	90.4128	96.7449	NA	122.073	32	31	51	31	11.5	64.9	37.7	16.4
103	65	1	0	0	5	27	1	2	0	0	0	0	0	0	0	0	5	2	1.11	0.87	0.62	0.57	52.2291	68.1807	98.7686	108.285	517	392	393	266	11.3	13.2	13.8	20.7
104	82	0	1	1	8	8	0	0	1	2	0	0	0	0	0	0	24	6	0.79	0.75	0.7	0.64	52.3815	55.4453	59.7922	65.9509	77	78	NA	NA	269	155	NA	NA
105	53	1	0	0	3	42	1	1	1	1	0	0	1	0	1	1	7	9	3.3	2.74	2.73	2.07	16.8144	20.608	20.6906	28.0068	327	228	215	285	36.5	35	20.3	79.2
106	87	1	0	0	6	15	0	0	0	0	0	0	0	0	0	0	13	3	0.62	NA	NA	NA	90.8413	NA	NA	NA	68	NA	NA	NA	56.4	NA	NA	NA
107	65	1	1	1	3	3	1	3	NA	NA	1	1	1	0	0	1	30	13	2.96	2.07	1.66	2.03	17.8609	26.4134	33.6277	26.9833	1270	1140	1300	1300	42.7	3650	13300	6320
108	73	0	1	0	3	25	1	2	1	2	0	0	0	0	1	0	23	11	1.08	1.21	1.03	1	38.4686	33.9708	40.5162	41.8478	250	244	165	NA	5.9	21.1	10.5	NA
109	60	1	0	0	6	8	0	0	0	0	0	0	0	0	0	0	14	5	0.54	NA	0.62	0.54	117.553	NA	101.064	117.553	42	49	46	81	6.3	2.1	2.8	1.8
110	46	1	0	0	4	77	0	0	0	0	0	0	0	0	1	0	8	9	1.14	1.19	1.37	1.22	56.0191	53.4493	45.8161	52.0131	32	39	41	27	38.5	5.4	8.5	10.6
111	64	0	0	0	3	37	0	0	0	0	0	0	0	0	1	1	7	5	0.85	0.72	0.64	0.62	51.9144	62.2516	70.8128	73.3155	229	153	139	123	6.8	10.2	12	7.1
112	67	1	1	1	5	5	1	1	NA	NA	1	1	1	0	0	1	25	12	2.44	2.36	1.42	0.92	21.8733	22.6857	39.5471	63.582	205	86	103	118	2600	7280	33900	NA
113	58	1	0	0	2	81	0	0	0	0	0	0	0	0	1	1	15	4	0.82	0.63	0.65	0.61	75.1598	100.281	96.9105	103.884	414	200	241	176	62	27.8	27.6	44.4
114	74	1	1	0	4	62	0	0	0	0	0	0	0	0	1	0	27	11	0.22	0.19	0.17	0.2	295.612	347.037	391.941	328.099	102	205	116	87	136	231	114	61.1
115	78	1	1	1	13	13	1	3	1	3	0	1	0	0	0	0	25	5	3.51	3.94	4.01	3.94	14.0671	12.3965	12.1599	12.3965	851	1300	1300	1300	724	NA	9400	12900
116	80	0	0	0	5	69	0	0	0	0	0	0	0	0	1	0	16	5	0.48	0.55	0.54	0.52	90.9874	78.3976	79.9872	83.3588	65	104	105	84	4.4	22	12.2	4.2
117	60	0	1	0	3	56	0	0	0	0	0	0	0	0	1	0	18	9	0.41	0.46	NA	0.77	117.417	103.528	NA	58.9245	55	231	394	522	5.9	27.3	28.1	52.1
118	83	0	0	0	3	107	0	0	0	0	0	0	0	0	1	0	12	1	0.55	0.77	NA	0.58	77.5736	53.6846	NA	73.1949	46	58	90	100	147	34	93.5	116
119	69	0	0	0	2	42	0	0	0	0	0	0	0	0	0	0	23	6	0.47	0.51	NA	0.46	97.1452	88.8413	NA	99.4579	352	152	146	NA	14600	30.2	5.2	NA
120	58	1	0	0	6	81	0	0	0	0	0	0	0	0	0	1	18	5	0.98	0.71	0.63	0.62	61.8439	87.9876	100.281	102.052	286	212	175	135	51.4	22.4	53.4	17
121	80	1	1	0	41	74	1	2	0	0	0	0	1	0	0	0	25	11	1.79	1.63	1.38	0.98	29.1738	32.3208	38.7782	56.3915	58	57	56	42	59.4	21400	4280	2110
122	89	0	1	1	2	2	1	1	NA	NA	0	0	0	0	0	0	26	10	0.92	1.1	1.48	NA	43.3099	35.6195	25.7457	NA	177	221	390	NA	4260	453.3	35.4	NA
123	19	0	0	0	5	46	0	0	0	0	0	0	0	0	1	0	4	2	0.63	0.57	0.44	0.43	102.086	113.898	151.184	155.035	21	20	17	26	3.1	3.1	3.8	10.3
124	57	1	1	1	9	350	0	0	0	0	0	0	0	0	0	0	9	9	0.51	0.56	0.65	0.66	126.994	114.643	97.3954	95.7821	29	29	31	34	142	2080	293	236
125	64	1	0	0	9	82	1	3	1	1	0	0	0	0	0	0	13	6	2.37	1.68	1.3	1.04	22.8799	33.338	44.1341	56.337	327	262	256	241	128	20.6	19.6	63.1
126	79	0	1	0	4	4	1	3	1	2	0	0	0	1	0	0	19	11	4.3	3.48	3.21	2.92	8.29493	10.4554	11.4212	12.6677	889	784	994	1300	60.9	208	116	122
127	29	1	0	0	5	135	0	0	0	0	0	0	0	0	1	0	8	2	0.76	0.64	0.55	0.6	99.6514	120.263	141.95	129.061	29	31	44	60	15.1	4.7	8	4.4
128	57	0	0	0	3	81	0	0	0	0	0	0	0	0	1	0	8	2	0.58	0.46	0.46	0.43	81.5305	105.064	105.064	113.109	31	27	22	29	4.2	27	8.1	3
129	73	1	0	0	4	55	0	0	0	0	0	0	0	0	1	0	16	5	0.64	0.52	NA	0.49	92.2714	115.803	NA	123.582	87	88	123	141	33.1	22.4	23.1	22
130	68	0	0	0	8	8	1	2	0	0	0	0	0	0	0	0	22	3	0.55	NA	NA	NA	82.1409	NA	NA	NA	305	NA	NA	NA	5.4	NA	NA	NA
131	53	0	1	1	2	102	0	0	0	0	1	0	0	0	0	1	10	6	1.94	1.97	1.85	1.87	22.219	21.8491	23.4042	23.1305	142	130	137	167	38.3	109	126	136
132	66	1	0	0	3	75	0	0	0	0	0	0	0	0	1	0	9	4	0.9	0.85	0.89	0.76	65.4111	69.6319	66.2155	78.7014	975	1300	1300	774	185	118	131	109
133	67	0	0	0	10	80	1	3	1	3	1	0	1	0	0	0	17	12	1.1	0.69	0.53	0.55	38.6437	64.3668	85.9023	82.4909	202	NA	150	NA	58300	NA	18000	NA
134	59	1	0	0	4	4	0	0	0	0	0	0	0	0	0	0	25	8	0.56	0.63	NA	NA	113.514	99.7904	NA	NA	42	NA	NA	NA	5.6	NA	NA	NA
135	42	1	0	0	7	68	0	0	1	1	0	0	0	0	0	0	17	5	0.79	0.73	0.57	0.53	85.8865	93.6384	122.745	132.914	152	209	230	231	19.9	19.3	20	23.9
136	73	0	1	1	15	140	0	0	1	1	0	0	0	0	0	0	17	7	0.42	0.4	NA	0.59	108.103	114.03	NA	74.535	111	189	154	180	19.7	27.1	25.4	30.3
137	28	1	0	0	4	50	1	1	0	0	0	0	0	0	1	0	9	7	0.95	0.75	0.54	0.5	78.8565	102.129	146.295	159.145	36	43	26	27	17.3	31.4	30.8	25.4
138	48	0	0	0	2	70	0	0	0	0	0	0	0	0	1	0	15	1	0.35	0.43	NA	0.45	148.84	118.827	NA	113.062	32	39	34	NA	39.7	12.3	11.4	NA
139	35	1	1	0	4	47	1	2	1	3	0	0	0	0	1	0	8	5	1.67	1.49	1.32	1.15	39.9027	45.2052	51.6115	60.0137	346	423	416	276	42.1	4.6	5	6.1
140	42	1	0	0	7	68	1	3	0	0	0	0	0	0	0	0	16	9	1.69	0.99	0.75	0.65	37.3784	67.0972	90.9101	106.317	447	436	401	347	NA	27.7	47.6	36.4
141	92	0	0	0	5	38	0	0	0	0	0	0	0	0	1	0	20	4	0.54	0.64	0.6	0.5	76.8423	63.8084	68.4765	83.5922	42	51	69	42	9.4	26.8	63.6	36.7
142	79	0	0	0	5	31	1	2	0	0	0	0	0	0	0	0	12	4	0.75	0.6	NA	0.5	56.0416	71.5368	NA	87.3281	51	43	24	64	14.3	17.5	18.8	23.2
143	77	0	0	0	15	144	0	0	0	0	0	0	0	0	1	0	21	4	0.6	0.79	NA	0.54	72.0652	53.3359	NA	80.8695	95	151	94	86	77.2	23.4	24.3	23.8
144	38	1	0	0	8	67	1	3	0	0	1	0	0	0	0	0	18	4	1.23	1.07	1.16	1.21	54.4562	63.4246	58.0613	55.4417	85	260	300	710	950	6970	35.1	46.7
145	88	1	0	0	5	5	1	2	0	0	0	1	1	0	0	0	24	8	1.64	1.17	1.06	0.95	31.2389	45.2001	50.3559	56.7683	166	116	134	95	8240	3530	184	40.3
146	79	0	0	0	7	155	1	1	1	1	0	1	1	1	0	0	13	6	0.93	0.87	0.84	0.96	44.2901	47.6423	49.5069	42.7782	586	448	422	501	53.8	77	39.8	37.3
147	29	1	0	0	6	117	1	1	0	0	0	0	0	0	1	0	11	4	1.18	0.99	0.81	0.69	61.5821	74.6223	92.9418	110.762	62	75	112	103	509	53.7	44.9	24.7
148	67	1	0	0	25	93	0	0	0	0	0	1	1	0	0	0	25	10	0.53	0.48	0.43	0.48	116.241	129.551	146.118	129.551	131	97	102	83	79.9	43.4	175	87.5
149	33	1	1	1	2	36	0	0	0	0	0	0	0	0	1	0	6	1	0.69	0.64	0.6	0.45	106.73	115.885	124.363	170.362	158	143	108	129	5.9	8.9	3.5	2.4
150	77	1	0	0	2	77	0	0	0	0	0	0	0	0	0	0	24	10	0.52	0.51	0.5	0.47	114.044	116.492	119.044	127.381	279	231	220	184	19.9	27.8	9.7	5.9
151	71	1	0	0	10	12	1	1	0	0	0	0	0	0	0	0	25	7	1.55	NA	1.24	1.03	35.3401	NA	45.1115	55.2646	528	1100	1040	453	48.8	35.4	12.7	4.8
152	80	0	1	0	5	373	0	0	0	0	0	0	0	0	1	0	17	5	0.51	0.83	0.68	0.68	85.1486	49.979	62.1577	62.1577	84	210	119	133	1050	13	65.9	70
153	75	1	0	0	2	34	0	0	0	0	0	0	0	0	1	0	11	5	0.7	0.8	0.77	0.62	83.0084	71.7263	74.7891	94.7944	110	72	98	90	22.7	14.5	19.2	28.9
154	81	0	1	1	15	52	1	3	1	1	1	1	1	0	1	0	21	10	1.21	1.02	1.17	1.2	32.9719	39.7468	34.2071	33.2726	408	687	882	414	1840	15700	261000	4920
155	73	0	0	0	2	21	0	0	0	0	0	0	1	0	1	1	11	4	0.83	0.79	0.81	0.72	51.3099	54.1587	52.6975	59.9447	35	37	77	57	725	41.8	32	15.4
156	29	1	0	0	14	117	0	0	0	0	0	0	0	0	1	0	19	10	0.97	1.01	0.84	0.79	76.3071	73.0072	89.3166	95.5189	156	162	121	112	38.5	46	101	49.4

## Sheet: Legends
Age	years old
Sex	0=female, 1=male
MAKEs	major adverse kidney event. 0=no, 1=yes
Death	0=no, 1=yes
ICU_stay	days
Hosp_stay	hospital stay. days
AKI_day1	0=no, 1=yes
Stage_day1	AKI stage on day 1
AKI_day7	0=no, 1=yes
Stage_day7	AKI stage on day 7
Dialysis_needed	0=no, 1=yes
Sepsis	0=no, 1=yes
Shock	0=no, 1=yes
UTI	urinary tract infection. 0=no, 1=yes
Surgery	0=no, 1=yes
CKD	chronic kidney disease. 0=no, 1=yes
APACHE_II
SOFA
sCr_0h	serum creatinine at 0 hours after ICU admission. (mg/dL)
sCr_12h	serum creatinine at 12 hours after ICU admission. (mg/dL)
sCr_24h	serum creatinine at 24 hours after ICU admission. (mg/dL)
sCr_48h	serum creatinine at 48 hours after ICU admission. (mg/dL)
eGFR_0h	(sCr based) estimated glomerular filtration rate at 0 hours after ICU admission. (mL/min/1.73m2)
eGFR_12h	(sCr based) estimated glomerular filtration rate at 12 hours after ICU admission. (mL/min/1.73m2)
eGFR_24h	(sCr based) estimated glomerular filtration rate at 24 hours after ICU admission. (mL/min/1.73m2)
eGFR_48h	(sCr based) estimated glomerular filtration rate at 48 hours after ICU admission. (mL/min/1.73m2)
NGAL_0h	plasma neutrophil gelatinase-associated lipocalin at 0 hours after ICU admission. (ng/mL)
NGAL_12h	plasma neutrophil gelatinase-associated lipocalin at 12 hours after ICU admission. (ng/mL)
NGAL_24h	plasma neutrophil gelatinase-associated lipocalin at 24 hours after ICU admission. (ng/mL)
NGAL_48h	plasma neutrophil gelatinase-associated lipocalin at 48 hours after ICU admission. (ng/mL)
uL_FABP_0h	urinary liver-type fatty acid-binding protein at 0 hours after ICU admission. (μg/gCr)
uL_FABP_12h	urinary liver-type fatty acid-binding protein at 12 hours after ICU admission. (μg/gCr)
uL_FABP_24h	urinary liver-type fatty acid-binding protein at 24 hours after ICU admission. (μg/gCr)
uL_FABP_48h	urinary liver-type fatty acid-binding protein at 48 hours after ICU admission. (μg/gCr)
